# Supplementary material for: Multi-country Survey Revealed Prevalent and Novel F1534S Mutation in Voltage-Gated Sodium Channel (VGSC) Gene in Aedes albopictus
Source: PLoS Negl Trop Dis. 2016 May 4;10(5):e0004696. doi: 10.1371/journal.pntd.0004696 (PMC4856356; doi:10.1371/journal.pntd.0004696)
Supplement: S2 Table — (XLSX) [file pntd.0004696.s002.xlsx]

## Sheet: Sheet1
S 2. Table
Position			codon			Population
No.	Aedes albopictus	Musca domestica	wildtype	mutation	Amino acid	Nagasaki, Japan	Guangzhou, China	Shenzhen, China	Singapore, Singapore	La Reunion, France	Arco, Italy	Rome, Italy	Athens, Greece	Los Angeles, USA	Texas, USA	Hawai’i, USA	Florida, USA	Shenzhen-R	Shenzhen-S	Guangzhou-S	Guangzhou-R	Lab strain
1	947	983	TGT	TGC	C/C	100	0	0	67.1	0	0	50	0	0	50	71.2	0	0	0	0	0	0
2	957	993	TGC	TGT	C/C	24.1	41.7	19.2	11.4	40.5	52.6	82.4	12.5	26.7	37.5	38.5	0	60	19.2	26.4	41.7	9.7
3	960	996	GTC	GTT	V/V	0	1.7	5.1	0	0	0	14.7	0	13.3	0	0	0	1.7	5.1	0	1.7	0
4	965	1001	TGT	TGC	C/C	0	0	6.4	21.4	24.3	2.6	23.5	0	0	0	6.25	0	3.3	6.4	12.5	0	0
5	976	1012	GGA	GGG	G/G	0	0	0	0	0	0	0	0	0	0	0	0	0	0	0	0	9.7
6	1456	1516	CCG	CCA	P/P	0	35	20.6	0	10.8	10	0	4.1	41.1	30	0	15	17.9	20.6	6	35	33.3
7	1457	1517	ATT	ATC	I/I	0	18.4	14.7	0	4.3	0	0	20.8	5.4	0	0	0	3.4	14.7	14	18.4	0
8	1456	1516	CCG	CCA	P/P	8.6	0	0	10	0	0	32.8	0	0	0	40.6	0	0	0	0	0	0
9	1468	1528	TTC	TTT	F/F	4.3	22.5	22.1	5.7	27.4	11.1	5.2	60.3	7.1	10	19.2	20.2	22.4	22.1	20	22.5	44.6
10	1470	1530	TTC	TCC	F/S	0	35	14.1	0	0	0	0	23.6	0	0	0	0	0	14.1	6	35	0
11	1472	1532	ATC	ATG	I/M	0	0	0	0	0	0	0	0	0	0	0	0	0	0	0	0	0
12	1474	1534	TTC	TTT	F/F	0	0	0	0	0	0	0	0	16.1	0	13.5	0	0	0	0	0	0
13	1479	1539	ACC	ACG	T/T	0	0	0	0	0	2.2	0	0	3.6	0	0	0	0	0	0	0	0
14	1480	1540	CTC	CTT	L/L	14.3	32.5	23.5	17.1	8.1	23.9	0	24.3	33.9	0	15.4	16.7	41.1	23.5	14.6	32.5	33.3
15	1481	1541	AAC	AAT	N/N	17.1	32.5	25	0	10.8	30	0	4.2	41.1	0	0	0	41.1	25	16.7	32.5	71.7
16	1658	1718	GGC	GGT	G/G	0	7.7	0	0	5	0	0	0	0	0	0	0	0	0	2.6	7.7	0
17	1660	1720	AAA	AAG	K/K	0	0	0	0	0	10	0	0	0	0	0	0	0	0	0	0	0
18	1667	1727	TTT	TTC	F/F	28.9	0	0	52.5	0	0	0	0	0	0	0	0	0	0	0	0	0
19	1663	1723	CGA	CGG	R/R	0	0	0	0	0	10	0	0	0	0	0	0	0	0	0	0	0
20	1667	1727	TTT	TTC	F/F	0	50	31.3	0	43.8	2.5	0	28.8	4.8	0	0	14.3	11.8	31.3	23.7	50	0
21	1681	1741	CTG	TTG	L/L	28.9	0	0	22.5	0	0	0	0	0	0	0	0	0	0	0	0	0
22	1691	1751	GCT	GCC	A/A	100	100	100	100	100	100	100	100	100	100	100	100	100	100	100	100	0
23	1690	1750	TTC	TTT	F/F	0	0	0	0	19.8	3.8	0	0	0	0	0	0	0	0	0	0	0
24	1705	1765	AGC	AGT	S/S	18.9	0	30	23.8	3.8	30	0	0	22.7	0	0	0	35.3	30	32.9	0	0
25	1706	1766	GGG	GGA	G/G	0	21.2	0	0	8.8	0	0	13.8	4.8	0	38.5	9.5	5.9	0	13.2	21.2	0
26	1703	1763	GAC	none	D/D	0	0	0	0	0	0	0	0	0	0	0	0	0	0	0	0	0
27	1709	1769	GAC	GAT	D/D	0	0	0	0	0	7.5	0	16.3	14.3	0	0	0	0	0	0	0	0
28	1712	1772	AAT	AAC	N/N	0	40.4	42.5	0	20	32.5	0	8.8	23.8	0	0	0	38.2	42.5	40.8	40.4	0
29	1713	1773	TTT	TTC	F/F	11.1	40.4	41.3	0	23.8	41.3	0	11.3	26.2	0	0	0	38.2	41.3	42.1	40.4	0
N						44	62	51	40	56	48	76	62	58	32	26	42	115	72	79	81	60
Note: Positions are numbered according to the amino acid sequence of the voltage-gated sodium channel protein from the house fly Musca domestica, accession NOs. AAB47605. The laboratory strain was originated from Foshan, southern China and has been maintained in the laboratory without exposure to any insecticide since 1981.
